# Supplementary material for: Evaluating dyadic factors associated with self-care in patients with heart failure and their family caregivers: Using an Actor-Partner Interdependence Model
Source: PLoS One. 2024 Sep 19;19(9):e0308515. doi: 10.1371/journal.pone.0308515 (PMC11412497; doi:10.1371/journal.pone.0308515)
Supplement: S1 Dataset — (ZIP) [file pone.0308515.s001.zip]

Archive with 1 entries (1 files):
- S1_Dataset_HF_dyads.xlsx
