# Supplementary material for: Evaluating dyadic factors associated with self-care in patients with heart failure and their family caregivers: Using an Actor-Partner Interdependence Model
Source: PLoS One. 2024 Sep 19;19(9):e0308515. doi: 10.1371/journal.pone.0308515 (PMC11412497; doi:10.1371/journal.pone.0308515)
Supplement: S1 Dataset — (ZIP) [file pone.0308515.s001.zip › S1_Dataset_HF_dyads.xlsx]

## Sheet: Dyad
Pt_UserID	CG_UserID	Pt_KASI_SUM	CG_KASI_SUM	Pt_PHQ_total	CG_PHQ_total	Pt_MNT	Pt_MNG	CG_MNT	CG_MNG	Pt_age	Pt_sex	Pt_marital	Pt_educational_level	Pt_NYHA	Pt_etiology	Pt_ECHO	CG_age	CG_sex	CG_marital	CG_educational_level	CG_Relationship	CG_disease
PT_001	CG_001	35.1	68.8	4	5	62.5	25	40	42.1053	91	2	4	2	3	Ischemic	24	21	2	2	4	7	0
PT_002	CG_002	11.5	67.8	5	6	85	31.25	70	66.6667	90	2	2	4	2	Ischemic	30	65	2	1	4	2	1
PT_003	CG_003	21.8	76.8	8	0	80	93.75	90	100	81	2	4	2	3	valvular HD	44	52	2	1	4	2	1
PT_004	CG_004	3	32.8	4	3	40	53.125	80	26.3158	66	1	1	2	3	Dilated cardiomyopathy	28	64	2	1	5	1	1
PT_005	CG_005	17.1	76.8	1	0	65	21.875	60	50	75	2	4	1	2	Dilated cardiomyopathy	28	47	2	1	4	2	0
PT_006	CG_006	5.1	76.8	12	0	70	37.5	36.6667	26.3158	79	2	4	2	4	arrhythmia	45	49	2	1	4	2	0
PT_007	CG_007	11.5	67.8	4	0	70	46.875	46.6667	58.3333	88	1	1	2	3	Ischemic	28	62	2	1	4	3	1
PT_008	CG_008	11.6	59.8	17	2	30	28.125	40	0	71	2	4	1	4	arrhythmia	28	48	2	4	4	2	1
PT_009	CG_009	33.3	76.8	12	1	55	37.5	53.3333	42.1053	49	1	2	4	3	Ischemic	22	51	2	1	5	2	2
PT_010	CG_010	38.3	60.8	0	5	55	34.375	26.6667	66.6667	71	1	1	4	2	Dilated cardiomyopathy	32	64	2	1	4	1	1
PT_011	CG_011	59.8	76.8	7	13	55	50	36.6667	0	43	1	1	4	1	Hypertension	55	45	2	2	4	1	0
PT_012	CG_012	21.8	76.8	3	0	80	50	3.33333	25	76	2	4	3	1	Dilated cardiomyopathy	16	21	2	2	4	7	0
PT_013	CG_013	67.8	59.8	6	1	50	50	56.6667	10.5263	61	1	1	4	1	Ischemic	49	58	2	1	4	1	0
PT_014	CG_014	13.8	29.8	19	6	42.5	43.75	66.6667	26.3158	54	1	1	3	3	Ischemic	32	50	2	1	2	1	0
PT_015	CG_015	11.6	76.8	22	2	45	50	40	21.0526	72	2	1	4	4	Ischemic, valvular heart disease	24	74	1	1	5	1	1
PT_016	CG_016	7.1	76.8	15	0	40	34.375	43.3333	21.0526	79	2	4	2	3	Ischemic	44	51	2	1	5	2	0
PT_017	CG_017	3.5	76.8	19	1	35	31.25	43.3333	15.7895	78	2	1	2	4	Ischemic	32	48	2	1	4	1	0
PT_018	CG_018	32.8	76.8	11	2	57.5	56.25	70	36.8421	40	1	1	5	2	Ischemic	37	38	2	1	5	1	0
PT_019	CG_019	40.8	32.8	4	2	45	53.125	46.6667	21.0526	78	1	1	2	2	Ischemic	42	74	2	1	2	1	1
PT_020	CG_020	48.8	59.8	2	0	50	59.375	60	21.0526	68	1	1	5	2	Ischemic	40	63	2	1	4	1	1
PT_021	CG_021	27.3	40.8	11	2	55	34.375	63.3333	25	75	1	1	4	2	Ischemic	43	70	2	1	2	1	1
PT_022	CG_022	21.8	53.8	16	3	37.5	28.125	53.3333	21.0526	69	1	1	5	3	Ischemic	38	65	2	1	4	1	1
PT_023	CG_023	7.1	59.8	16	5	47.5	34.375	40	10.5263	72	1	1	2	3	Ischemic, valvular heart disease	33	66	2	1	2	1	1
PT_024	CG_024	59.8	67.8	1	1	65	37.5	46.6667	25	49	1	1	5	1	Ischemic	46	49	2	1	5	1	0
PT_025	CG_025	46.8	51.8	4	1	60	43.75	63.3333	26.3158	52	1	1	4	2	Ischemic	43	50	2	1	4	1	0
PT_026	CG_026	46.8	59.8	6	4	47.5	46.875	46.6667	5.26316	50	1	1	4	2	Ischemic	44	46	2	1	4	1	0
PT_027	CG_027	32.3	62.3	7	7	22.5	25	56.6667	21.0526	70	1	1	4	2	Hypertension	38	59	2	2	5	1	0
PT_028	CG_028	22.3	68.8	16	4	65	34.375	13.3333	16.6667	77	1	1	5	2	Idiopathic	28	56	2	4	3	1	0
PT_029	CG_029	32.8	33.3	14	9	50	81.25	20	0	46	1	1	5	3	Idiopathic	44	68	2	4	2	-999	1
PT_030	CG_030	24.3	67.8	11	4	42.5	46.875	36.6667	0	80	2	1	1	2	Ischemic	56	64	2	1	4	-999	0
PT_031	CG_031	11.7	76.8	11	5	55	40.625	50	57.8947	55	2	1	5	3	Ischemic	34	52	2	1	4	1	0
PT_032	CG_032	62.8	76.8	5	4	10	46.875	36.6667	31.5789	52	1	1	5	1	Ischemic	22	48	2	1	4	1	0
PT_033	CG_033	59.8	76.8	0	1	85	43.75	16.6667	41.6667	72	1	1	3	1	Hypertension	69	44	2	1	5	2	0
PT_034	CG_034	29.8	76.8	10	0	7.5	31.25	60	73.6842	48	1	2	3	3	Idiopathic	22	50	2	1	5	1	0
PT_035	CG_035	45.8	76.8	4	0	62.5	28.125	26.6667	0	86	1	1	4	2	Ischemic	38	34	2	2	3	7	0
PT_036	CG_036	26.8	62.8	16	0	50	43.75	36.6667	16.6667	49	2	1	3	2	Idiopathic	36	62	2	1	4	7	1
PT_037	CG_037	33.3	76.8	6	7	20	59.375	90	16.6667	80	2	4	2	1	Hypertension	36	48	2	1	4	2	2
PT_038	CG_038	27.3	76.8	5	3	55	46.875	56.6667	52.6316	76	2	1	3	1	Hypertension	32	46	2	1	5	2	1
PT_039	CG_039	35.3	62.3	15	0	20	46.875	70	33.3333	72	1	3	3	2	Ischemic	67	57	2	1	5	7	2
PT_040	CG_040	32.3	76.8	14	3	25	40.625	43.3333	16.6667	70	2	1	2	2	Hypertension	36	48	2	1	4	2	1
PT_041	CG_041	0	35.3	24	2	15	15.625	56.6667	16.6667	82	2	1	2	3	Hypertension	64	74	1	1	2	1	1
PT_042	CG_042	14.7	76.8	12	7	32.5	43.75	30	33.3333	74	2	1	1	3	Hypertension	47	50	2	1	4	2	2
PT_043	CG_043	21.8	76.8	12	1	55	50	70	57.8947	80	2	1	2	2	Hypertension	57	55	2	1	5	2	2
PT_044	CG_044	59.8	76.8	6	0	40	65.625	33.3333	0	42	1	1	5	2	Hypertension	49	32	2	1	4	1	2
PT_045	CG_045	76.8	76.8	8	2	50	40.625	23.3333	100	27	1	2	5	1	Hypertension	34	54	2	1	4	4	1
PT_046	CG_046	43.8	67.8	1	4	62.5	21.875	60	50	69	1	1	1	2	Ischemic	30	64	2	1	4	1	1
PT_047	CG_047	27.3	76.8	7	1	70	56.25	53.3333	66.6667	67	2	1	2	2	Idiopathic	41	46	2	1	5	2	0
PT_048	CG_048	76.8	76.8	1	0	47.5	50	3.33333	25	50	2	1	4	2	Idiopathic	59	21	2	2	4	2	0
PT_049	CG_049	76.8	76.8	4	2	90	90.625	20	25	50	1	1	5	2	Idiopathic	56	51	2	1	5	1	1
PT_050	CG_050	27.8	67.8	3	4	57.5	75	46.6667	41.6667	48	1	1	5	2	valvular heart disease	68	60	2	1	4	1	1
PT_051	CG_051	67.8	68.8	1	3	90	100	33.3333	50	56	1	1	4	2	Alcoholic	42	54	2	1	4	1	0
PT_052	CG_052	6.5	76.8	18	0	77.5	43.75	63.3333	58.3333	66	2	1	2	2	Idiopathic	64	48	2	1	4	2	0
PT_053	CG_053	67.8	76.8	13	17	60	46.875	46.6667	58.3333	58	1	1	5	1	Alcoholic	26	25	2	2	5	2	0
PT_054	CG_054	20.6	76.8	16	2	62.5	43.75	16.6667	33.3333	58	1	2	2	2	Hypertension	49	55	2	1	5	3	1
PT_055	CG_055	73.8	76.8	0	3	92.5	84.375	26.6667	50	63	1	1	5	2	Cardiomyopathy	66	58	2	1	5	1	0
